# Supplementary material for: Sensitivity of docetaxel-resistant MCF-7 breast cancer cells to microtubule-destabilizing agents including vinca alkaloids and colchicine-site binding agents
Source: PLoS One. 2017 Aug 7;12(8):e0182400. doi: 10.1371/journal.pone.0182400 (PMC5546696; doi:10.1371/journal.pone.0182400)
Supplement: S1 Data — Primary data for Fig 1A. (XLSX) [file pone.0182400.s007.xlsx]

## Sheet: Sheet1
		MCF-7cc						MCF-7txt
		data 1	data 2	data 3	Mean	SE		data1	data2	data3	Mean	SE
	Control	100	100	100	100	0		100	100	100	100	0
	0.001	99.2	96.8	94.3	96.7667	2.45017		102.3	99.8	97.6	99.9	2.3516
	0.01	80.8	78.8	69.4	76.3333	6.08714		100	98.9	88.6	95.8333	6.28835
	0.03	59.8	52.3	50.8	54.3	4.82183		93.8	84.2	96.3	91.4333	6.38775
	0.1	38.2	43.5	33.6	38.4333	4.95412		72.3	67.8	79.2	73.1	5.74195
	0.3	34.1	35.9	27.1	32.3667	4.64901		51.3	52.4	59.1	54.2667	4.22177
	1	35.5	38.8	30.2	34.8333	4.33859		42.4	41.3	31.2	38.3	6.17333
	10	21.5	20.4	14.2	18.7	3.93573		38.6	34.2	28.4	33.7333	5.11599
