# Supplementary material for: Sensitivity of docetaxel-resistant MCF-7 breast cancer cells to microtubule-destabilizing agents including vinca alkaloids and colchicine-site binding agents
Source: PLoS One. 2017 Aug 7;12(8):e0182400. doi: 10.1371/journal.pone.0182400 (PMC5546696; doi:10.1371/journal.pone.0182400)
Supplement: S2 Data — Primary data for Fig 1B. (XLSX) [file pone.0182400.s008.xlsx]

## Sheet: Sheet1
		MCF-7cc						MCF-7txt
		data 1	data 2	data 3	Mean	SE		data1	data2	data3	Mean	SE
	Control	100	100	100	100	0		100	100	100	100	0
	0.001	98.6	96.5	92.3	95.8	3.2078		101.4	99.8	97.1	99.4333	2.17332
	0.01	80.6	68.2	67.5	72.1	7.36953		97	95.3	82.6	91.6333	7.86914
	0.03	57.8	50.8	46.1	51.5667	5.88756		81.2	72.3	69.4	74.3	6.14898
	0.1	38.5	39.9	31.1	36.5	4.72864		67.8	60.3	56.2	61.4333	5.88246
	0.3	30.8	27.1	22.8	26.9	4.00375		46.6	48.5	40.4	45.1667	4.23596
	1	22.3	20.8	13.6	18.9	4.65081		40.3	32.9	31.2	34.8	4.83839
	10	8	3.9	0.9	4.26667	3.56417		22.1	21.9	15.2	19.7333	3.92726
