# Supplementary material for: Sensitivity of docetaxel-resistant MCF-7 breast cancer cells to microtubule-destabilizing agents including vinca alkaloids and colchicine-site binding agents
Source: PLoS One. 2017 Aug 7;12(8):e0182400. doi: 10.1371/journal.pone.0182400 (PMC5546696; doi:10.1371/journal.pone.0182400)
Supplement: S3 Data — Primary data for Fig 1C. (XLSX) [file pone.0182400.s009.xlsx]

## Sheet: Sheet1
		MCF-7cc						MCF-7txt
		data 1	data 2	data 3	Mean	SE		data1	data2	data3	Mean	SE
	control	100	100	100	100	0		100	100	100	100	0
	0.001	102.3	100.1	96.2	99.5333	3.08923		101.4	100.3	94.3	98.6667	3.82143
	0.01	92.5	88.7	79.8	87	6.51844		84.8	98.9	88.6	90.7667	7.29543
	0.03	67.2	59.8	56.6	61.2	5.43691		82.2	84.2	71.8	79.4	6.65733
	0.1	48.8	39.8	37.9	42.1667	5.82266		63.6	67.8	56	62.4667	5.98108
	0.3	30.5	28.8	20.8	26.7	5.17977		47.6	44.4	38.2	43.4	4.77912
	1	26.3	20.5	18.3	21.7	4.1328		31.1	24.1	31.7	28.9667	4.22532
	10	15.8	12.8	9.1	12.5667	3.35609		17.9	22.9	15.1	18.6333	3.95137
