# Supplementary material for: Sensitivity of docetaxel-resistant MCF-7 breast cancer cells to microtubule-destabilizing agents including vinca alkaloids and colchicine-site binding agents
Source: PLoS One. 2017 Aug 7;12(8):e0182400. doi: 10.1371/journal.pone.0182400 (PMC5546696; doi:10.1371/journal.pone.0182400)
Supplement: S4 Data — Primary data for Fig 1D. (XLSX) [file pone.0182400.s010.xlsx]

## Sheet: Sheet1
		MCF-7cc						MCF-7txt
		data 1	data 2	data 3	Mean	SE		data1	data2	data3	Mean	SE
	Control	100	100	100	100	0		100	100	100	100	0
	0.001	102	100.8	98	100.267	2.05264		101.5	99.5	98.2	99.7333	1.66233
	0.01	99.8	100	89.8	96.5333	5.8321		98.5	86.3	89.5	91.4333	6.32561
	0.03	96.3	84	88.9	89.7333	6.1922		80.8	77.6	68.8	75.7333	6.21396
	0.1	80.6	78.5	70.8	76.6333	5.15978		61.6	62.1	51.8	58.5	5.80775
	0.3	68.4	59.3	56.4	61.3667	6.26126		45.4	38.8	35.2	39.8	5.17301
	1	47.6	48.8	40.1	45.5	4.71487		29.8	30.8	23.1	27.9	4.18688
	10	36.9	32.8	27.9	32.5333	4.50592		25.7	22.9	18.2	22.2667	3.7899
