# Supplementary material for: Sensitivity of docetaxel-resistant MCF-7 breast cancer cells to microtubule-destabilizing agents including vinca alkaloids and colchicine-site binding agents
Source: PLoS One. 2017 Aug 7;12(8):e0182400. doi: 10.1371/journal.pone.0182400 (PMC5546696; doi:10.1371/journal.pone.0182400)
Supplement: S9 Data — Primary data for Fig 6 colchicine. (XLSX) [file pone.0182400.s015.xlsx]

## Sheet: Sheet1
		Vinorelbine	Data 1	Data 2	Data 3	Mean	SE
	MCF-7txt	0.01	0.05	0.02	0.02	0.03	0.0173205
		0.03	2.78	2.65	2.08	2.50333	0.372335
		0.1	5.04	4.78	4.14	4.65333	0.463177
		0.3	8.22	7.13	6.34	7.23	0.943981
		1	11.89	10.4	10.35	10.88	0.875043
		10	10.56	10.43	8.42	9.80333	1.19976
	MCF-7cc	0.01	0.06	0.03	0.02	0.0366667	0.0208167
		0.03	1.49	0.52	0.41	0.806667	0.594334
		0.1	5.14	4.83	3.64	4.53667	0.791854
		0.3	6.28	6.17	4.82	5.75667	0.81304
		1	9.34	8.89	7.28	8.50333	1.08307
		10	8.72	8.34	6.45	7.83667	1.21583
