# Supplementary material for: Sensitivity of docetaxel-resistant MCF-7 breast cancer cells to microtubule-destabilizing agents including vinca alkaloids and colchicine-site binding agents
Source: PLoS One. 2017 Aug 7;12(8):e0182400. doi: 10.1371/journal.pone.0182400 (PMC5546696; doi:10.1371/journal.pone.0182400)
Supplement: S10 Data — Primary data for Fig 6 docetaxel. (XLSX) [file pone.0182400.s016.xlsx]

## Sheet: Sheet1
		Docetaxel (µM)	Data 1	Data 2	Data 3	Mean	SE
	MCF-7txt	0.01	0.04	0.02	0	0.02	0.02
		0.03	0.51	0.28	0.12	0.303333	0.196044
		0.1	0.75	0.52	0.28	0.516667	0.235018
		0.3	2.64	2.15	2.26	2.35	0.257099
		1	3.58	2.24	1.62	2.48	1.0018
		10	3.48	2.65	1.51	2.54667	0.989057
	MCF-7cc	0.01	0.05	0.02	0.01	0.0266667	0.0208167
		0.03	1.82	1.35	1.54	1.57	0.236432
		0.1	5.98	5.48	3.66	5.04	1.22098
		0.3	6.82	5.95	4.35	5.70667	1.25285
		1	8.13	7.25	5.74	7.04	1.20876
		10	8.88	7.44	6.33	7.55	1.27855
