# Supplementary material for: Sensitivity of docetaxel-resistant MCF-7 breast cancer cells to microtubule-destabilizing agents including vinca alkaloids and colchicine-site binding agents
Source: PLoS One. 2017 Aug 7;12(8):e0182400. doi: 10.1371/journal.pone.0182400 (PMC5546696; doi:10.1371/journal.pone.0182400)
Supplement: S11 Data — Primary data for Fig 6 viborelbine. (XLSX) [file pone.0182400.s017.xlsx]

## Sheet: Sheet1
		Vinorelbine	Data 1	Data 2	Data 3	Mean	SE
	MCF-7txt	0.01	0.04	0.02	0.01	0.0233333	0.0152753
		0.03	1.23	1.12	0.78	1.04333	0.234592
		0.1	1.98	1.54	1.02	1.51333	0.480555
		0.3	2.55	2.14	2.28	2.32333	0.208407
		1	2.79	2.87	1.86	2.50667	0.561456
		10	3.02	2.89	1.65	2.52	0.756241
	MCF-7cc	0.01	1.04	0.24	0.04	0.44	0.52915
		0.03	1.63	1.14	0.89	1.22	0.376431
		0.1	2.88	2.74	1.9	2.50667	0.530031
		0.3	3.77	2.68	2.03	2.82667	0.879223
		1	4.49	4.38	3.14	4.00333	0.749689
		10	5.38	4.65	3.49	4.50667	0.953118
