# Supplementary material for: Sensitivity of docetaxel-resistant MCF-7 breast cancer cells to microtubule-destabilizing agents including vinca alkaloids and colchicine-site binding agents
Source: PLoS One. 2017 Aug 7;12(8):e0182400. doi: 10.1371/journal.pone.0182400 (PMC5546696; doi:10.1371/journal.pone.0182400)
Supplement: S12 Data — Primary data for Fig 6 vinblastin. (XLSX) [file pone.0182400.s018.xlsx]

## Sheet: Sheet1
		Vinorelbine	Data 1	Data 2	Data 3	Mean	SE
	MCF-7txt	0.01	0.02	0.02	0.01	0.0166667	0.0057735
		0.03	0.47	0.31	0.11	0.296667	0.18037
		0.1	0.65	0.43	0.21	0.43	0.22
		0.3	7.02	7.03	5.21	6.42	1.0479
		1	9.14	8.2	7.33	8.22333	0.905226
		10	4.35	3.75	2.43	3.51	0.982242
	MCF-7cc	0.01	0.04	0.01	1	0.35	0.563116
		0.03	2.45	1.75	1.14	1.78	0.655515
		0.1	5.89	5.45	4.06	5.13333	0.955214
		0.3	9.82	8.35	7.42	8.53	1.21008
		1	9.54	9.8	7.36	8.9	1.34
		10	8.38	7.44	5.68	7.16667	1.3706
