# Supplementary material for: Sensitivity of docetaxel-resistant MCF-7 breast cancer cells to microtubule-destabilizing agents including vinca alkaloids and colchicine-site binding agents
Source: PLoS One. 2017 Aug 7;12(8):e0182400. doi: 10.1371/journal.pone.0182400 (PMC5546696; doi:10.1371/journal.pone.0182400)
Supplement: S13 Data — Primary data for Fig 8A. (XLSX) [file pone.0182400.s019.xlsx]

## Sheet: Sheet1
		MCF-7cc						MCF-7txt
		data 1	data 2	data 3	Mean	SE		data1	data2	data3	Mean	SE
	Control	100	100	100	100	0		100	100	100	100	0
	0.001	101	100.8	98.2	100	1.56205		102	99	98.2	99.7333	2.00333
	0.01	96.5	97.2	87.1	93.6	5.64004		86.2	84.3	74.5	81.6667	6.2788
	0.03	83.9	79.1	72.3	78.4333	5.82866		59.4	51.2	46.8	52.4667	6.39479
	0.1	63.2	56.3	53.5	57.6667	4.99233		36.8	35.9	28.4	33.7	4.61194
	0.3	44.3	42.1	36.5	40.9667	4.02161		31.2	29.9	24.5	28.5333	3.55293
	1	39.8	33.5	32.6	35.3	3.92301		30.9	27.2	21.3	26.4667	4.84183
	10	32.9	32.8	25.4	30.3667	4.30155		29.4	23.2	20.8	24.4667	4.43772
