# Supplementary material for: Sensitivity of docetaxel-resistant MCF-7 breast cancer cells to microtubule-destabilizing agents including vinca alkaloids and colchicine-site binding agents
Source: PLoS One. 2017 Aug 7;12(8):e0182400. doi: 10.1371/journal.pone.0182400 (PMC5546696; doi:10.1371/journal.pone.0182400)
Supplement: S14 Data — Primary data for Fig 8B. (XLSX) [file pone.0182400.s020.xlsx]

## Sheet: Sheet1
		MCF-7cc						MCF-7txt
		data 1	data 2	data 3	Mean	SE		data1	data2	data3	Mean	SE
	Control	100	100	100	100	0		100	100	100	100	0
	0.001	101.8	100.2	98.2	100.067	1.8037		101.2	99.3	98.2	99.5667	1.51767
	0.01	101.8	99.9	94.8	98.8333	3.61985		99.8	98.3	92.3	96.8	3.96863
	0.03	99.4	95.2	89.6	94.7333	4.91664		97.3	88.7	85.6	90.5333	6.06163
	0.1	90.2	87.1	81.3	86.2	4.51774		72.2	71.3	62.3	68.6	5.47449
	0.3	72.2	69.8	62.9	68.3	4.82804		59.6	56.5	47.8	54.6333	6.11746
	1	52.2	44.5	43.1	46.6	4.9		36.9	32.4	26.4	31.9	5.26783
	10	32.7	26.4	20.9	26.6667	5.90452		27.2	22.6	18.5	22.7667	4.35239
