# Supplementary material for: Sensitivity of docetaxel-resistant MCF-7 breast cancer cells to microtubule-destabilizing agents including vinca alkaloids and colchicine-site binding agents
Source: PLoS One. 2017 Aug 7;12(8):e0182400. doi: 10.1371/journal.pone.0182400 (PMC5546696; doi:10.1371/journal.pone.0182400)
Supplement: S15 Data — Primary data for Fig 8C. (XLSX) [file pone.0182400.s021.xlsx]

## Sheet: Sheet1
		MCF-7 cc						MCF-7 txt
		data 1	data 2	data 3	Mean	SE		data1	data2	data3	Mean	SE
	Control	100	100	100	100	0		100	100	100	100	0
	0.001	102.5	99.8	97.8	100.033	2.35867		101.4	101.1	98.2	100.233	1.7673
	0.01	101.8	99.8	95.4	99	3.27414		100.8	99.7	94.1	98.2	3.59305
	0.03	100.9	99.4	90.5	96.9333	5.62168		97.3	96.8	88.9	94.3333	4.71204
	0.1	97.3	93.4	85.9	92.2	5.79396		91.2	84.4	80.3	85.3	5.50545
	0.3	77.9	69.6	67.8	71.7667	5.38733		65.4	64.2	57.8	62.4667	4.08575
	1	57.6	54.7	44.9	52.4	6.65507		48.9	45.6	38.2	44.2333	5.47936
	10	40.7	37.1	32.1	36.6333	4.31895		34.6	34.2	27.5	32.1	3.98873
